# Supplementary material for: A unified model-implied instrumental variable approach for structural equation modeling with mixed variables
Source: Psychometrika. 2021 Jun 7;86(2):564–94. doi: 10.1007/s11336-021-09771-4 (PMC8313478; doi:10.1007/s11336-021-09771-4)
Supplement: Supplementary file 1 — Supplementary material 1 (gz 37 KB) [file 11336_2021_9771_MOESM1_ESM.gz › MIIVmixtype/DESCRIPTION]

Package: MIIVmixtype
Type: Package
Title: Fitting SEM by MIIV
Version: 0.1.3
Author: Masked for submission
Maintainer: The package maintainer masked for submission <yourself@somewhere.net>
Description: Estimating a SEM by the MIIV approach with a mixture of indicators.
    Currently supported indicators include continuous and ordinal.
License: GPL (>= 2)
Encoding: UTF-8
LazyData: true
Depends: R (>= 3.5.0)
Imports: lavaan, MIIVsem
RoxygenNote: 7.0.2
NeedsCompilation: no
Packaged: 2021-03-22 13:43:42 UTC; shaobojin
