# Supplementary material for: A unified model-implied instrumental variable approach for structural equation modeling with mixed variables
Source: Psychometrika. 2021 Jun 7;86(2):564–94. doi: 10.1007/s11336-021-09771-4 (PMC8313478; doi:10.1007/s11336-021-09771-4)
Supplement: Supplementary file 1 — Supplementary material 1 (gz 37 KB) [file 11336_2021_9771_MOESM1_ESM.gz › MIIVmixtype/R/MIIV Mixture Ancillary.R]

quad.form <- function(vec, mat){
    c(matrix(vec, nrow = 1) %*% mat %*% matrix(vec, ncol = 1))
}

####  The ancilarry function to compute \frac{ \partial \theta (\sigma) }{ \partial \sigma }
dtheta_dsigma_func <- function( s_vz, s_vv, s_vu, sigma.names, ordered ){

    out <- matrix( 0, ncol(s_vz), length(sigma.names) )
    colnames(out) <- sigma.names
    inv_s_vzzzzv <- solve( t(s_vz)%*%solve(s_vv)%*%s_vz )

    ####  elements in s_vz
    row_name_svz <- rownames(s_vz)
    col_name_svz <- colnames(s_vz)
    for( i1 in 1:nrow(s_vz) ){
        for( i2 in 1:ncol(s_vz) ){

            col.pos <- which( sigma.names==paste(row_name_svz[i1],'~~',col_name_svz[i2],sep='') )
            if( length(col.pos)==0 ){
                col.pos <- which( sigma.names==paste(col_name_svz[i2],'~~',row_name_svz[i1],sep='') )
            }
            der_s_vz <- matrix( 0, nrow(s_vz), ncol(s_vz) )
            der_s_vz[i1,i2] <- 1

            out[,col.pos] <- -1.0*inv_s_vzzzzv%*%( t(der_s_vz)%*%solve(s_vv)%*%s_vz + t(s_vz)%*%solve(s_vv)%*%der_s_vz )%*%inv_s_vzzzzv%*%t(s_vz)%*%solve(s_vv)%*%s_vu + inv_s_vzzzzv%*%t(der_s_vz)%*%solve(s_vv)%*%s_vu

        }
    }

    ####  elements in s_vv (Need to distinguish between continuous and ordinal)
    row_name_svv <- col_name_svv <- rownames(s_vv)
    for( i1 in 1:nrow(s_vv) ){
        for( i2 in i1:ncol(s_vv) ){

            if( i1==i2 ){
                if( row_name_svv[i1] %in% ordered ){  ####  This is ordinal. Nothing happens here.
                    next
                }
            }
            col.pos <- which( sigma.names==paste(row_name_svv[i1],'~~',col_name_svv[i2],sep='') )
            if( length(col.pos)==0 ){
                col.pos <- which( sigma.names==paste(col_name_svv[i2],'~~',row_name_svv[i1],sep='') )
            }
            der_s_vv <- matrix( 0, nrow(s_vv), ncol(s_vv) )
            der_s_vv[i1,i2] <- der_s_vv[i2,i1] <- 1

            der_inv_svv <- -1.0*solve(s_vv)%*%der_s_vv%*%solve(s_vv)
            out[,col.pos] <- -1.0*inv_s_vzzzzv%*%( t(s_vz)%*%der_inv_svv%*%s_vz )%*%inv_s_vzzzzv%*%t(s_vz)%*%solve(s_vv)%*%s_vu + inv_s_vzzzzv%*%t(s_vz)%*%der_inv_svv%*%s_vu

        }
    }

    ####  elements in s_vu
    row_name_svu <- rownames(s_vu)
    col_name_svu <- colnames(s_vu)
    for( i1 in 1:nrow(s_vu) ){
        for( i2 in 1:ncol(s_vu) ){

            col.pos <- which( sigma.names==paste(row_name_svu[i1],'~~',col_name_svu[i2],sep='') )
            if( length(col.pos)==0 ){
                col.pos <- which( sigma.names==paste(col_name_svu[i2],'~~',row_name_svu[i1],sep='') )
            }
            der_s_vu <- matrix( 0, nrow(s_vu), ncol(s_vu) )
            der_s_vu[i1,i2] <- 1

            out[,col.pos] <- inv_s_vzzzzv%*%t(s_vz)%*%solve(s_vv)%*%der_s_vu

        }
    }

    out

}

####  The ancilarry function to compute \frac{ \partial g (\sigma) }{ \partial \sigma }
dgsigma_dsigma_func <- function( est.theta1.j, s_vz, s_vv, s_vu, sigma.names, ordered ){

    out <- matrix( 0, ncol(s_vz), length(sigma.names) )
    colnames(out) <- sigma.names
    inv_s_vzzzzv <- solve( t(s_vz)%*%solve(s_vv)%*%s_vz )

    ####  Derivative of g(sigma) = s_vu - s_vz*theta0
    dgsigma_dsigma <- matrix( 0, nrow(s_vu), length(sigma.names) )
    colnames(dgsigma_dsigma) <- sigma.names
    ########  elements in s_vu
    row_name_svu <- rownames(s_vu)
    col_name_svu <- colnames(s_vu)
    for( i1 in 1:nrow(s_vu) ){
        for( i2 in 1:ncol(s_vu) ){

            col.pos <- which( sigma.names==paste(row_name_svu[i1],'~~',col_name_svu[i2],sep='') )
            if( length(col.pos)==0 ){
                col.pos <- which( sigma.names==paste(col_name_svu[i2],'~~',row_name_svu[i1],sep='') )
            }
            der_s_vu <- matrix( 0, nrow(s_vu), ncol(s_vu) )
            der_s_vu[i1,i2] <- 1

            dgsigma_dsigma[,col.pos] <- der_s_vu

        }
    }
    ########  elements in s_vz
    row_name_svz <- rownames(s_vz)
    col_name_svz <- colnames(s_vz)
    for( i1 in 1:nrow(s_vz) ){
        for( i2 in 1:ncol(s_vz) ){

            col.pos <- which( sigma.names==paste(row_name_svz[i1],'~~',col_name_svz[i2],sep='') )
            if( length(col.pos)==0 ){
                col.pos <- which( sigma.names==paste(col_name_svz[i2],'~~',row_name_svz[i1],sep='') )
            }
            der_s_vz <- matrix( 0, nrow(s_vz), ncol(s_vz) )
            der_s_vz[i1,i2] <- 1

            dgsigma_dsigma[,col.pos] <- -1.0*der_s_vz%*%est.theta1.j

        }
    }

    dgsigma_dsigma

}

####  The ancillary function to compute Omega
omega_func <- function( est.theta1.j, sample.covcor, upsilon, ordered, iv.eq, all.miiv, validIV ){

    sigma.names <- rownames(upsilon)
    if( all.miiv == TRUE ){

        s_vz <- sample.covcor[ iv.eq$MIIVs.All, iv.eq$IVobs, drop=FALSE ]
        s_vv <- sample.covcor[ iv.eq$MIIVs.All, iv.eq$MIIVs.All, drop=FALSE ]
        s_vu <- sample.covcor[ iv.eq$MIIVs.All, iv.eq$DVobs, drop=FALSE ]

    } else {

        s_vz <- sample.covcor[ iv.eq$MIIVs, iv.eq$IVobs, drop=FALSE ]
        s_vv <- sample.covcor[ iv.eq$MIIVs, iv.eq$MIIVs, drop=FALSE ]
        s_vu <- sample.covcor[ iv.eq$MIIVs, iv.eq$DVobs, drop=FALSE ]

    }

    dgsigma_dsigma <- dgsigma_dsigma_func( est.theta1.j=est.theta1.j, s_vz=s_vz, s_vv=s_vv, s_vu=s_vu, sigma.names=sigma.names, ordered=ordered )

    if( all(iv.eq$var.type == 'cont') & validIV == TRUE ){

        u_data <- as.matrix( data[,iv$eqns[[j]]$DVobs, drop = FALSE] )
        z_data <- as.matrix( data[,iv$eqns[[j]]$IVobs, drop = FALSE] )
        sigma2.hat <- mean( (u_data - z_data %*% est.theta1.j) ^ 2 )
        omega <- sigma2.hat * sample.covcor[iv$eqns[[j]]$MIIVs, iv$eqns[[j]]$MIIVs, drop = FALSE]

    } else {

        omega <- dgsigma_dsigma %*% upsilon %*% t(dgsigma_dsigma)

    }

    omega

}

####  The function from the MIIVsem package to screen weak IVs by Shea's R-Square
####  List all possible combinations of IVs
IVcomb <- function(allIV, noIV){

    if(length(allIV) == noIV){
        res <- matrix(allIV, ncol = 1)
    } else {
        ####  Generate all combinations
        res <- combn(x = allIV, m = noIV)
    }
    res

}

sheasRSq <- function(IVobs, MIIVs, sample.cov, sample.mean, sample.nobs){

    M <- sample.mean

    N <- sample.nobs

    S <- sample.cov

    sVV <- chol2inv(chol(sample.cov[MIIVs, MIIVs]))

    ZV  <- sample.cov[IVobs , MIIVs, drop = FALSE]

    XX1 <- ZV %*% sVV %*% t(ZV)

    if (length(IVobs) == 1){

        sheasRSq    <- t(S[IVobs,MIIVs]) %*% solve(S[MIIVs, MIIVs]) %*%
            S[IVobs,MIIVs]  %*% solve(S[IVobs, IVobs])

        sheasAdjRSq <- 1 - (1 - sheasRSq)*(N-1)/(N - length(MIIVs))

        shea <- cbind(sheasRSq, sheasAdjRSq)

        rownames(shea) <- IVobs

    } else {

        shea <- do.call("rbind", lapply(IVobs, function(y){

            x2 <- setdiff(IVobs, y)

            #M1 <- (XX1[c(y,x2),c(y,x2)] - N * M[c(y,x2)] %*% t(M[c(y,x2)]) ) / (N - 1)
            M1 <- XX1[c(y,x2),c(y,x2)]

            XXt <- S[y,y] -  2*(S[y,x2] %*%  solve(S[x2,x2]) %*% S[x2,y]) +
                S[y,x2] %*% solve(S[x2,x2]) %*% S[x2,y]

            XXb <- M1[y,y] - 2*(M1[y,x2] %*% solve(M1[x2,x2]) %*% M1[x2,y]) +
                M1[y,x2] %*% solve(M1[x2,x2]) %*% M1[x2,y]

            sheasRSq    <- XXb %*% solve(XXt)

            sheasAdjRSq <- 1 - (1 - sheasRSq)*(N-1)/(N - length(MIIVs))

            sheas <- cbind(sheasRSq, sheasAdjRSq)

            rownames(sheas) <- y

            sheas

        }))

    }

    colnames(shea) <-c("sheasPartRSq", "sheasPartAdjRSq")

    return(shea)

}

####  The ancillary function to compute the overidentification tests.
over.identification <- function( est.theta1.j, sample.covcor, cont.indicator, n, omega, iv.eq, sigma2.hat, all.miiv ){

    ####  Some prepration
    #sigma.names <- rownames(upsilon)
    if( all.miiv == TRUE ){

        s_vz <- sample.covcor[ iv.eq$MIIVs.All, iv.eq$IVobs, drop=FALSE ]
        s_vv <- sample.covcor[ iv.eq$MIIVs.All, iv.eq$MIIVs.All, drop=FALSE ]
        s_vu <- sample.covcor[ iv.eq$MIIVs.All, iv.eq$DVobs, drop=FALSE ]

    } else {

        s_vz <- sample.covcor[ iv.eq$MIIVs, iv.eq$IVobs, drop=FALSE ]
        s_vv <- sample.covcor[ iv.eq$MIIVs, iv.eq$MIIVs, drop=FALSE ]
        s_vu <- sample.covcor[ iv.eq$MIIVs, iv.eq$DVobs, drop=FALSE ]

    }
    s_uu <- sample.covcor[ iv.eq$DVobs, iv.eq$DVobs, drop=FALSE ]
    s_zu <- sample.covcor[ iv.eq$IVobs, iv.eq$DVobs, drop=FALSE ]
    s_zz <- sample.covcor[ iv.eq$IVobs, iv.eq$IVobs, drop=FALSE ]
    no.iv <- nrow(s_vu)
    no.endog <- ncol(s_vz)

    ####  Start to compute test statistics
    test.stat <- list()
    resid.miiv <- s_vu - s_vz%*%est.theta1.j
    inv_s_vzzzzv <- solve( t(s_vz)%*%solve(s_vv)%*%s_vz )

    ####  Omega matrix and its square root matrix
    eigen.omega <- eigen(omega)
    omega.sqrt <- eigen.omega$vectors%*%diag(sqrt(eigen.omega$values))%*%t(eigen.omega$vectors)
    inv.omega.sqrt <- solve(omega.sqrt)

    ####  Qmat and the MP inverse of Q*t(Q)
    qmat <- diag(1,no.iv) - inv.omega.sqrt%*%s_vz%*%inv_s_vzzzzv%*%t(s_vz)%*%solve(s_vv)%*%omega.sqrt
    gmat <- MASS::ginv( qmat%*%t(qmat) )

    ####  The chi-square distributed test statistic. It is also the generalized Wald statistic
    test.stat$chi.sq <- c( n*t(resid.miiv)%*%inv.omega.sqrt%*%gmat%*%inv.omega.sqrt%*%resid.miiv )
    test.stat$chi.sq.df <- no.iv - no.endog

    ####  Adjusted generalized Wald statistic such that it is the same as Sargan if continuous data.
    #  block.mat <- matrix( NA, no.iv*no.endog, no.iv*no.endog )
    #  for( i1 in 1:no.endog ){
    #      for( i2 in 1:no.endog ){
    #          block.mat[ ((i1-1)*no.iv+1):(i1*no.iv), ((i2-1)*no.iv+1):(i2*no.iv) ] <- s_vz[,i2,drop=F]%*%t(s_vz[,i1,drop=F])
    #      }
    #  }
    #  This is the same but using %x% instead. omega.adj <- omega - ( s_vu%*%t(s_vu) - ( t(est.theta1.j)%x%diag(1,no.iv) )%*%( t(s_vz)%x%s_vu ) - ( s_vz%x%t(s_vu) )%*%( est.theta1.j%x%diag(1,no.iv) ) + ( t(est.theta1.j)%x%diag(1,no.iv) )%*%block.mat%*%( est.theta1.j%x%diag(1,no.iv) ) )
    omega.adj <- omega - ( s_vu%*%t(s_vu) - s_vu%*%t(est.theta1.j)%*%t(s_vz) - s_vz%*%est.theta1.j%*%t(s_vu) + s_vz%*%est.theta1.j%*%t(est.theta1.j)%*%t(s_vz) )
    eigen.omega.adj <- eigen(omega.adj)
    if( all(eigen.omega.adj$values>=0) ){
        omega.sqrt.adj <- eigen.omega.adj$vectors%*%diag(sqrt(eigen.omega.adj$values))%*%t(eigen.omega.adj$vectors)
        inv.omega.sqrt.adj <- solve(omega.sqrt.adj)
        qmat.adj <- diag(1,no.iv) - inv.omega.sqrt.adj%*%s_vz%*%inv_s_vzzzzv%*%t(s_vz)%*%solve(s_vv)%*%omega.sqrt.adj
        gmat.adj <- MASS::ginv( qmat.adj%*%t(qmat.adj) )
        test.stat$chi.sq.adj <- c( n*t(resid.miiv)%*%inv.omega.sqrt.adj%*%gmat.adj%*%inv.omega.sqrt.adj%*%resid.miiv )
    } else {
        test.stat$chi.sq.adj <- NA
    }

    ####  (Naive) Sargan test
    a.const <- c( s_uu - t(est.theta1.j)%*%s_zu - t(s_zu)%*%est.theta1.j + t(est.theta1.j)%*%s_zz%*%est.theta1.j )
    sargan.stat <- n*c( t(resid.miiv)%*%solve(s_vv)%*%resid.miiv )/a.const
    test.stat$sargan.stat <- sargan.stat

    ####  Satorra-Bentler statistics using hat
    pi.mat <- t(qmat)%*%omega.sqrt%*%solve(s_vv)%*%omega.sqrt%*%qmat/a.const
    test.stat$mean.scale <- (no.iv - no.endog)*sargan.stat/sum(diag(pi.mat))
    test.stat$mean.var.adjust <- sum(diag(pi.mat))*sargan.stat/sum(diag(pi.mat%*%pi.mat))
    test.stat$mean.var.df <- (sum(diag(pi.mat))^2)/sum(diag(pi.mat%*%pi.mat))

    ####  Satorra-Bentler statistics using tilde
    if( all(eigen.omega.adj$values>=0) ){
        pi.mat.adj <- t(qmat.adj)%*%omega.sqrt.adj%*%solve(s_vv)%*%omega.sqrt.adj%*%qmat.adj/a.const
        test.stat$mean.scale.tilde <- (no.iv - no.endog)*sargan.stat/sum(diag(pi.mat.adj))
        test.stat$mean.var.adjust.tilde <- sum(diag(pi.mat.adj))*sargan.stat/sum(diag(pi.mat.adj%*%pi.mat.adj))
        test.stat$mean.var.df.tilde <- (sum(diag(pi.mat.adj))^2)/sum(diag(pi.mat.adj%*%pi.mat.adj))
    } else {
        test.stat$mean.scale.tilde <- NA
        test.stat$mean.var.adjust.tilde <- NA
        test.stat$mean.var.df.tilde <- NA
    }


    ####  Sometimes, we can have another estimator of omega
    #test.stat$chi.sq.cont.adj <- NA
    #if( iv.eq$var.type[1]=='cont' & iv.eq$var.type[2]=='cont' & iv.eq$var.type[3]!='ordinal' ){
    #
    #    if( all.miiv==TRUE ){
    #
    #        v1.cont <- intersect( iv.eq$MIIVs.All, cont.indicator )
    #        rownames(omega) <- colnames(omega) <- iv.eq$MIIVs.All
    #        omega[v1.cont,v1.cont] <- sigma2.hat*s_vv[v1.cont,v1.cont]
    #
    #    } else {
    #
    #        v1.cont <- intersect( iv.eq$MIIVs, cont.indicator )
    #        rownames(omega) <- colnames(omega) <- iv.eq$MIIVs
    #        omega[v1.cont,v1.cont] <- sigma2.hat*s_vv[v1.cont,v1.cont]
    #
    #    }
    #    eigen.omega <- eigen(omega)
    #    if( all(eigen.omega$value>0) ){
    #
    #        omega.sqrt <- eigen.omega$vectors%*%diag(sqrt(eigen.omega$values))%*%t(eigen.omega$vectors)
    #        inv.omega.sqrt <- solve(omega.sqrt)
    #
    #        ####  Qmat and the MP inverse of Q*t(Q)
    #        qmat <- diag(1,no.iv) - inv.omega.sqrt%*%s_vz%*%inv_s_vzzzzv%*%t(s_vz)%*%solve(s_vv)%*%omega.sqrt
    #        gmat <- MASS::ginv( qmat%*%t(qmat) )
    #
    #        ####  The chi-square distributed test statistic. It is also the generalized Wald statistic
    #        test.stat$chi.sq.cont.adj <- c( n*t(resid.miiv)%*%inv.omega.sqrt%*%gmat%*%inv.omega.sqrt%*%resid.miiv )
    #
    #    }
    #
    #
    #}

    test.stat

}

freepos <- function(nrow, NAdiag = NULL){
    mat <- matrix(1 : (nrow ^ 2), nrow, nrow)
    if(is.null(NAdiag) == FALSE){
        diag(mat)[NAdiag] <- NA
    }
    symvec <- c(diag(mat), lavaan::lav_matrix_vech(S = mat, diagonal = FALSE))
    as.vector(na.omit(symvec))
}

sigmavec <- function(theta, estlist, est.pat, ordered){

    parval <- estlist
    theta2 <- theta
    ####  nonzero in lambda
    for(i in 1 : nrow(est.pat$lambda)){
        nz <- which(est.pat$lambda[i,] != 0)
        if(length(nz) > 0){
            parval$lambda[i, nz] <- theta2[1 : length(nz)]
            theta2 <- theta2[-c(1 : length(nz))]
        }
    }
    rownames(parval$lambda) <- rownames(est.pat$lambda)
    ####  nonzero in beta
    for(i in 1 : nrow(est.pat$beta)){
        nz <- which(est.pat$beta[i,] != 0)
        if(length(nz) > 0){
            parval$beta[i, nz] <- theta2[1 : length(nz)]
            theta2 <- theta2[-c(1 : length(nz))]
        }
    }
    ####  nonzero in theta
    nz <- which(est.pat$theta != 0)
    uniq.nz <- unique(est.pat$theta[nz])
    for(i in 1 : length(uniq.nz)){
        parval$theta[which(est.pat$theta == uniq.nz[i])] <- theta2[i]
    }
    theta2 <- theta2[-c(1 : length(uniq.nz))]
    ####  nonzero in psi
    nz <- which(est.pat$psi != 0)
    uniq.nz <- unique(est.pat$psi[nz])
    for(i in 1 : length(uniq.nz)){
        parval$psi[which(est.pat$psi == uniq.nz[i])] <- theta2[i]
    }
    ####  Model-implied covariance matrix
    ident <- diag(1.0, nrow(parval$beta))
    mi.cov.partial <- parval$lambda %*% solve(ident - parval$beta) %*% parval$psi %*% t(parval$lambda %*% solve(ident - parval$beta)) + parval$theta
    diag(mi.cov.partial)[ordered] <- NA
    symvec <- c(diag(mi.cov.partial), lav_matrix_vech(S = mi.cov.partial, diagonal = FALSE))
    as.vector(na.omit(symvec))

}
dsigmavec_dtheta <- function(theta, estlist, est.pat, ordered){

    parval <- estlist
    theta2 <- theta
    ####  nonzero in lambda
    for(i in 1 : nrow(est.pat$lambda)){
        nz <- which(est.pat$lambda[i,] != 0)
        if(length(nz) > 0){
            parval$lambda[i, nz] <- theta2[1 : length(nz)]
            theta2 <- theta2[-c(1 : length(nz))]
        }
    }
    rownames(parval$lambda) <- rownames(est.pat$lambda)
    ####  nonzero in beta
    for(i in 1 : nrow(est.pat$beta)){
        nz <- which(est.pat$beta[i,] != 0)
        if(length(nz) > 0){
            parval$beta[i, nz] <- theta2[1 : length(nz)]
            theta2 <- theta2[-c(1 : length(nz))]
        }
    }
    ####  nonzero in theta
    nz <- which(est.pat$theta != 0)
    uniq.nz <- unique(est.pat$theta[nz])
    for(i in 1 : length(uniq.nz)){
        parval$theta[which(est.pat$theta == uniq.nz[i])] <- theta2[i]
    }
    theta2 <- theta2[-c(1 : length(uniq.nz))]
    ####  nonzero in psi
    nz <- which(est.pat$psi != 0)
    uniq.nz <- unique(est.pat$psi[nz])
    for(i in 1 : length(uniq.nz)){
        parval$psi[which(est.pat$psi == uniq.nz[i])] <- theta2[i]
    }

    #####
    ident <- diag(1.0, nrow(parval$beta))
    middle <- solve(ident - parval$beta) %*% parval$psi %*% t(solve(ident - parval$beta))
    der <- NULL
    ####  nonzero in lambda
    for(ri in 1 : nrow(est.pat$lambda)){
        nz <- which(est.pat$lambda[ri,] != 0)
        if(length(nz) > 0){
            for(i in 1 : length(nz)){
                dlam <- matrix(0, nrow(parval$lambda), ncol(parval$lambda))
                dlam[ri, nz[i]] <- 1.0
                dsig_dpar <- dlam %*% middle %*% t(parval$lambda) + parval$lambda %*% middle %*% t(dlam)
                rownames(dsig_dpar) <- colnames(dsig_dpar)
                diag(dsig_dpar)[ordered] <- NA
                dsig_dpar_vec <- c(diag(dsig_dpar), lav_matrix_vech(S = dsig_dpar, diagonal = FALSE))
                der <- cbind( der, as.vector(na.omit(dsig_dpar_vec)))
            }
        }
    }
    ####  nonzero in beta
    for(ri in 1 : nrow(est.pat$beta)){
        nz <- which(est.pat$beta[ri,] != 0)
        if(length(nz) > 0){
            for(i in 1 : length(nz)){
                dbeta <- matrix(0, nrow(parval$beta), ncol(parval$beta))
                dbeta[ri, nz[i]] <- 1.0
                dImBeta_dbeta <- solve(ident - parval$beta) %*% dbeta %*% solve(ident - parval$beta)
                dsig_dpar <- parval$lambda %*% dImBeta_dbeta %*% parval$psi %*% t(parval$lambda %*% solve(ident - parval$beta)) +
                                    parval$lambda %*% solve(ident - parval$beta) %*% parval$psi %*% t(parval$lambda %*% dImBeta_dbeta)
                rownames(dsig_dpar) <- colnames(dsig_dpar)
                diag(dsig_dpar)[ordered] <- NA
                dsig_dpar_vec <- c(diag(dsig_dpar), lav_matrix_vech(S = dsig_dpar, diagonal = FALSE))
                der <- cbind( der, as.vector(na.omit(dsig_dpar_vec)))
            }
        }
    }
    ####  nonzero in theta
    for(ri in 1 : nrow(est.pat$theta)){
        nz <- which(est.pat$theta[ri, 1 : ri] != 0)
        if(length(nz) > 0){
            for(i in 1 : length(nz)){
                dtheta <- matrix(0, nrow(parval$theta), ncol(parval$theta))
                dtheta[ri, nz[i]] <- 1.0
                dtheta[nz[i], ri] <- 1.0
                dsig_dpar <- dtheta
                rownames(dsig_dpar) <- colnames(dsig_dpar) <- rownames(est.pat$theta)
                diag(dsig_dpar)[ordered] <- NA
                dsig_dpar_vec <- c(diag(dsig_dpar), lav_matrix_vech(S = dsig_dpar, diagonal = FALSE))
                der <- cbind( der, as.vector(na.omit(dsig_dpar_vec)))
            }
        }
    }
    ####  nonzero in psi
    for(ri in 1 : nrow(est.pat$psi)){
        nz <- which(est.pat$psi[ri, 1 : ri] != 0)
        if(length(nz) > 0){
            for(i in 1 : length(nz)){
                dpsi <- matrix(0, nrow(parval$psi), ncol(parval$psi))
                dpsi[ri, nz[i]] <- 1.0
                dpsi[nz[i], ri] <- 1.0
                dsig_dpar <- parval$lambda %*% solve(ident - parval$beta) %*% dpsi %*% t(parval$lambda %*% solve(ident - parval$beta))
                rownames(dsig_dpar) <- colnames(dsig_dpar)
                diag(dsig_dpar)[ordered] <- NA
                dsig_dpar_vec <- c(diag(dsig_dpar), lav_matrix_vech(S = dsig_dpar, diagonal = FALSE))
                der <- cbind( der, as.vector(na.omit(dsig_dpar_vec)))
            }
        }
    }
    der
}
