# Supplementary material for: A unified model-implied instrumental variable approach for structural equation modeling with mixed variables
Source: Psychometrika. 2021 Jun 7;86(2):564–94. doi: 10.1007/s11336-021-09771-4 (PMC8313478; doi:10.1007/s11336-021-09771-4)
Supplement: Supplementary file 1 — Supplementary material 1 (gz 37 KB) [file 11336_2021_9771_MOESM1_ESM.gz › MIIVmixtype/R/MIIV Mixture.R]

####  This is the main function for the MIIV estimation and overidentification test.
MIIV.Mixture <- function( model, data, ordered, estimator = NULL,
                          control = list(demean = TRUE, overid.degree = 1, overid.test.allMIIV = TRUE, checkgrad = TRUE, returneq = FALSE) ){

    if(is.null(control$demean) == TRUE ) control$demean <- TRUE
    if(is.null(control$checkgrad) == TRUE ) control$checkgrad <- FALSE
    if(is.null(control$returneq) == TRUE ) control$returneq <- FALSE
    ####  This will be changed later
    se_cont <-"asy2SLS"
    validIV <- FALSE ##  This part is not finished.
    estAllmiiv <- FALSE
    if(is.null(control$overid.degree) == TRUE) estAllmiiv <- TRUE

    ########  Extract sample statistics
    n <- nrow(data)
    #lavaan.nofit <- sem( model=model, data=data, ordered=ordered, std.lv=FALSE,do.fit=FALSE) ### Slow
    lavaan.nofit <- sem( model=model, data=data, std.lv=FALSE,do.fit=FALSE) ###  We only need est.pat and the scaling indicator position. Maybe we can find a better way.
    ini.val <- inspect( lavaan.nofit, 'start')
    est.pat <- inspect( lavaan.nofit )
    est.pat$theta[ordered, ordered] <- 0
    ####  How to take out all needed variables?
    #item <- colnames(data)
    item <- lavaan.nofit@pta$vnames$ov[[1]]
    data <- data[, item]

    # no.J.x <- length( grep( pattern='x',x=item ) )
    # no.J.y <- length( grep( pattern='y',x=item ) )
    # no.K.x <- length( grep( pattern='xi',x=colnames(est.pat$lambda) ) )
    # no.K.y <- length( grep( pattern='eta',x=colnames(est.pat$lambda) ) )
    cont.indicator <- setdiff( item, ordered )
    n.indicator <- length(item)
    n.ordinal <- length(ordered)
    n.cont <- length(cont.indicator)
    n.lat <- ncol(est.pat$psi)
    n.sig <- 0.5 * n.indicator * (n.indicator + 1) - n.ordinal

    ########  Demean continuous indicators
    if( control$demean == TRUE ){

        sample.mean <- colMeans( data[, cont.indicator] )
        data[,cont.indicator] <- t( apply( data[,cont.indicator], 1, function(z) z-sample.mean ) )
        #  colMeans( data[,cont.indicator] )

    }

    ########  Pearson covariance, sd times polyserial correlation, and polychoric correlation, as well the asymptotic covariance matrix.
    ########    In lavaan (version 0.6-3, 0.6-7), the sample covariance is divided by n.
    fit <- lavaan::lavCor( object = data, output = "fit", missing = "listwise", estimator = "two.step", se = "standard", ov.names.x = NULL, ordered = ordered )
    sample.covcor <- unclass(lavaan::inspect(fit, "cov.ov"))
    ########    This is (extended) upsilon with thresholds and mean.
    ########    Lavaan uses n here.
    ########    If we consider fit@SampleStats@NACOV[[1]], we will find that fit@SampleStats@NACOV[[1]] = (n - 1) * unclass(lavaan::inspect(fit, "vcov"))
    asymptotic.cov <- n * unclass(lavaan::inspect(fit, "vcov"))

    ########  Remove the intercepts from upsilon.total. They are placed at the end of upsilon.total. This is not the same as what we get from the lavaan::sem object.
    n.covcor <- 0.5 * n.indicator * (n.indicator - 1) + n.cont
    upsilon <- asymptotic.cov[1 : n.covcor, 1 : n.covcor]
    sigma.names <- rownames(upsilon)

    ########  Figure out which parameters are unknown (NA)
    est.lambda <- se.lambda <- se.adj.lambda <- est.pat$lambda
    for( i in 1:nrow(est.lambda) ){
        for( j in 1:ncol(est.lambda) ){

            if( est.lambda[i,j] != 0 ){
                est.lambda[i,j] <- se.lambda[i,j] <- se.adj.lambda[i,j] <- NA
            } else {
                est.lambda[i,j] <- ini.val$lambda[i,j]
                se.lambda[i,j] <- se.adj.lambda[i,j] <- 0
            }

        }
    }
    est.reg <- se.reg <- se.adj.reg <- est.pat$beta
    for( i in 1 : nrow(est.reg) ){
        for( j in 1 : ncol(est.reg) ){

            if( est.reg[i, j] != 0 ){
                est.reg[i, j] <- se.reg[i, j] <- se.adj.reg[i, j] <- NA
            } else {
                est.reg[i, j] <- ini.val$beta[i, j]
                se.reg[i, j] <- se.adj.reg[i, j] <- 0
            }

        }
    }

    ####  Search model implied IVs by calling the function in the package MIIVsem
    iv <- MIIVsem::miivs( model )

    #-------------------------------------------------------------------------------#
    #  Estimation, se, and over-identification tests            #
    #-------------------------------------------------------------------------------#
    ####  The following is not tuned for continuous yet.
    over.ident.test <- list()  ####  A list that has the same length as the number of equations.
    dtheta1_dsigma <- NULL
    theta1 <- NULL
    sheasR2eq <- rep(NA, length(iv$eqns))
    for( j in 1 : length(iv$eqns) ){

        ####  Check whether we need to screen the MIIVs
        iv$eqns[[j]]$MIIVs.All <- iv$eqns[[j]]$MIIVs
        if( estAllmiiv == FALSE ){

            IVcombpool <- IVcomb(allIV = iv$eqns[[j]]$MIIVs.All, noIV = length(iv$eqns[[j]]$IVobs) + control$overid.degree)
            sheasR2 <- sapply(1 : ncol(IVcombpool), function(k) mean(sheasRSq( IVobs = iv$eqns[[j]]$IVobs, MIIVs = IVcombpool[,k], sample.cov = sample.covcor, sample.mean = NULL, sample.nobs = n )[,1]))
            iv$eqns[[j]]$MIIVs <- IVcombpool[,which.max(sheasR2)]
            sheasR2eq[j] <- max(sheasR2)

        } else {
            sheasR2eq[j] <- mean(sheasRSq( IVobs = iv$eqns[[j]]$IVobs, MIIVs = iv$eqns[[j]]$MIIVs.All, sample.cov = sample.covcor, sample.mean = NULL, sample.nobs = n )[,1])
        }

        ####  We determine the type of variables
        iv$eqns[[j]]$var.type <- rep(NA, 3)
        if( iv$eqns[[j]]$DVobs %in% ordered ) {
            iv$eqns[[j]]$var.type[1] <- 'ordinal'
        } else {
            iv$eqns[[j]]$var.type[1] <- 'cont'
        }

        if( all( iv$eqns[[j]]$IVobs %in% ordered ) ) {
            iv$eqns[[j]]$var.type[2] <- 'ordinal'
        } else if( all( iv$eqns[[j]]$IVobs %in% cont.indicator ) ) {
            iv$eqns[[j]]$var.type[2] <- 'cont'
        } else {
            iv$eqns[[j]]$var.type[2] <- 'mix'
        }

        if( all( iv$eqns[[j]]$MIIVs %in% ordered ) ) {
            iv$eqns[[j]]$var.type[3] <- 'ordinal'
        } else if( all( iv$eqns[[j]]$MIIVs %in% cont.indicator ) ) {
            iv$eqns[[j]]$var.type[3] <- 'cont'
        } else {
            iv$eqns[[j]]$var.type[3] <- 'mix'
        }

        ####  Point estimator (using covariance to produce the estimates. It is same as cross products if demeaned.)
        s_vz <- sample.covcor[ iv$eqns[[j]]$MIIVs, iv$eqns[[j]]$IVobs, drop=FALSE ]
        s_vv <- sample.covcor[ iv$eqns[[j]]$MIIVs, iv$eqns[[j]]$MIIVs, drop=FALSE ]
        s_vu <- sample.covcor[ iv$eqns[[j]]$MIIVs, iv$eqns[[j]]$DVobs, drop=FALSE ]
        inv_vz_vv_uu <- solve( t(s_vz) %*% solve(s_vv) %*% s_vz )
        est.theta1.j <- inv_vz_vv_uu %*% t(s_vz) %*% solve(s_vv) %*% s_vu
        theta1 <- c(theta1, est.theta1.j)

        ####  If we are not using all valid IVs for point estimation, we need to get the "All-IV" point estimator for later use.
        est.theta1.j.full <- NULL
        if( is.null(control$overid.degree) == FALSE ){

            s_vz.full <- sample.covcor[ iv$eqns[[j]]$MIIVs.All, iv$eqns[[j]]$IVobs, drop = FALSE ]
            s_vv.full <- sample.covcor[ iv$eqns[[j]]$MIIVs.All, iv$eqns[[j]]$MIIVs.All, drop = FALSE ]
            s_vu.full <- sample.covcor[ iv$eqns[[j]]$MIIVs.All, iv$eqns[[j]]$DVobs, drop = FALSE ]
            inv_vz_vv_uu.full <- solve( t(s_vz.full) %*% solve(s_vv.full) %*% s_vz.full )
            est.theta1.j.full <- inv_vz_vv_uu.full %*% t(s_vz.full) %*% solve(s_vv.full) %*% s_vu.full

        } else { est.theta1.j.full <- est.theta1.j }

        ########  If I use cross products to produce the estimates, I need to add the intercept to the data matrix.
        ########  The following should be the same as using the covariance.
        #  u_data <- as.matrix( data[,iv$eqns[[j]]$DVobs,drop=FALSE] )
        #  z_data <- as.matrix( cbind( 1,data[,iv$eqns[[j]]$IVobs,drop=FALSE] ) )
        #  v_data <- as.matrix( cbind( 1,data[,iv$eqns[[j]]$MIIVs,drop=FALSE] ) )
        #  vz <- t(v_data)%*%z_data
        #  vv <- t(v_data)%*%v_data
        #  vu <- t(v_data)%*%u_data
        #  est.theta1.j <- solve( t(vz)%*%solve(vv)%*%vz )%*%t(vz)%*%solve(vv)%*%vu

        ####  Compute standard errors
        #########  If all indicators are continuous, we can simplify it to 2SLS standard errors.
        #########  2SLS estimates the asymptotic covariance matrix without using higher-order moments.
        sigma2.hat <- NULL
        dtheta_dsigma <- NULL
        if( all(iv$eqns[[j]]$var.type == 'cont') & validIV == TRUE ){

            u_data <- as.matrix( data[,iv$eqns[[j]]$DVobs, drop = FALSE] )
            z_data <- as.matrix( data[,iv$eqns[[j]]$IVobs, drop = FALSE] )
            sigma2.hat <- mean( (u_data - z_data %*% est.theta1.j) ^ 2 )

            v_data <- as.matrix( data[,iv$eqns[[j]]$MIIVs, drop = FALSE] )
            vz <- t(v_data) %*% z_data
            vv <- t(v_data) %*% v_data
            vu <- t(v_data) %*% u_data
            se.theta1.j <- sqrt( sigma2.hat * diag(solve( t(vz) %*% solve(vv) %*% vz )) )

        } else {

            ####  We evalute dtheta_dsigma_func() using the sample covariance/correlation, not model implied ones.
            ####  This standard error is robust against model misspecification: it should reflect the actual variation.
            dtheta_dsigma <- dtheta_dsigma_func( s_vz = s_vz, s_vv = s_vv, s_vu = s_vu, sigma.names = sigma.names, ordered = ordered )
            se.theta1.j <- sqrt(diag( dtheta_dsigma %*% upsilon %*% t(dtheta_dsigma) )) / sqrt(n)

        }

        ####  adjusted standard errors (this standard error requires valid IVs)
        if( is.null(dtheta_dsigma) == TRUE ){
            dtheta_dsigma <- dtheta_dsigma_func( s_vz = s_vz, s_vv = s_vv, s_vu = s_vu, sigma.names = sigma.names, ordered = ordered )
        }
        dtheta1_dsigma <- rbind(dtheta1_dsigma, dtheta_dsigma)
        no.iv <- nrow(s_vu)
        no.endog <- ncol(s_vz)
        se.adj.theta1.j <- NULL
        omega <- omega_func( est.theta1.j = est.theta1.j, sample.covcor = sample.covcor, upsilon = upsilon, ordered = ordered, iv.eq = iv$eqns[[j]], all.miiv = estAllmiiv, validIV = validIV)
        #  dgsigma_dsigma <- dgsigma_dsigma_func( est.theta1.j=est.theta1.j, s_vz=s_vz, s_vv=s_vv, s_vu=s_vu, sigma.names=sigma.names, ordered=ordered )
        #  if( all(iv$eqns[[j]]$var.type=='cont') ){
        #
        #      ####  It seems lavaan does not always produce same asymptotic covariance matrix, even though they shouold.
        #      ####   If part of indicators are continuous, it does not match with the covariance as if we only had continuous.
        #      act.covcor.index <- c(iv$eqns[[j]]$DVobs,iv$eqns[[j]]$IVobs,iv$eqns[[j]]$MIIVs)
        #      dup <- lav_matrix_duplication(n=length(act.covcor.index))
        #      dplus <- solve( t(dup)%*%dup )%*%t(dup)
        #      asy.cov <- 2*dplus%*%( sample.covcor[act.covcor.index,act.covcor.index]%x%sample.covcor[act.covcor.index,act.covcor.index] )%*%t(dplus)
        #      full.index <- NULL
        #      for( ii in 1:length(act.covcor.index) ){
        #          for( jj in ii:length(act.covcor.index) ){
        #
        #              tmp.pos <- paste(act.covcor.index[ii],'~~',act.covcor.index[jj],sep='')
        #              if( tmp.pos%in%sigma.names==FALSE ){
        #                  tmp.pos <- paste(act.covcor.index[jj],'~~',act.covcor.index[ii],sep='')
        #              }
        #              full.index <- c( full.index, tmp.pos )
        #
        #          }
        #      }
        #      rownames(dplus) <- rownames(asy.cov) <- colnames(asy.cov) <- full.index
        #      act.index <- NULL
        #      for( ii in 1:length(iv$eqns[[j]]$DVobs) ){
        #          for( jj in 1:length(iv$eqns[[j]]$MIIVs) ){
        #
        #              tmp.pos <- paste(iv$eqns[[j]]$DVobs[ii],'~~',iv$eqns[[j]]$MIIVs[jj],sep='')
        #              if( tmp.pos%in%sigma.names==FALSE ){
        #                  tmp.pos <- paste(iv$eqns[[j]]$MIIVs[jj],'~~',iv$eqns[[j]]$DVobs[ii],sep='')
        #              }
        #              act.index <- c( act.index, tmp.pos )
        #
        #          }
        #      }
        #      for( ii in 1:length(iv$eqns[[j]]$IVobs) ){
        #          for( jj in 1:length(iv$eqns[[j]]$MIIVs) ){
        #
        #              tmp.pos <- paste(iv$eqns[[j]]$IVobs[ii],'~~',iv$eqns[[j]]$MIIVs[jj],sep='')
        #              if( tmp.pos%in%sigma.names==FALSE ){
        #                  tmp.pos <- paste(iv$eqns[[j]]$MIIVs[jj],'~~',iv$eqns[[j]]$IVobs[ii],sep='')
        #              }
        #              act.index <- c( act.index, tmp.pos )
        #
        #          }
        #      }
        #      omega <- dgsigma_dsigma[,act.index]%*%asy.cov[act.index,act.index]%*%t(dgsigma_dsigma[,act.index])
        #
        #  } else {
        #      omega <- dgsigma_dsigma%*%upsilon%*%t(dgsigma_dsigma)
        #  }
        ####  This requires that the model is correctly specified.
        se.adj.theta1.j <- sqrt(diag( inv_vz_vv_uu %*% t(s_vz) %*% solve(s_vv) %*% omega %*% solve(s_vv) %*% s_vz %*% inv_vz_vv_uu / n ))

        ####  Place the estimate in the correct position
        if( iv$eqns[[j]]$EQmod == 'measurement' ){

            row.index <- which( rownames(est.lambda) == iv$eqns[[j]]$DVobs )
            replace.index <- which( is.na(est.lambda[row.index,])==TRUE )
            est.lambda[ row.index, replace.index ] <- est.theta1.j
            se.lambda[ row.index, replace.index ] <- se.theta1.j
            if( is.null(se.adj.theta1.j)==FALSE ){
                se.adj.lambda[ row.index, replace.index ] <- se.adj.theta1.j
            }

        } else if( iv$eqns[[j]]$EQmod == 'regression' ){

            row.index <- which( rownames(est.reg)==iv$eqns[[j]]$DVlat )
            replace.index <- which( is.na(est.reg[row.index,])==TRUE )
            est.reg[ row.index, replace.index ] <- est.theta1.j
            se.reg[ row.index, replace.index ] <- se.theta1.j
            if( is.null(se.adj.theta1.j)==FALSE ){
                se.adj.reg[ row.index, replace.index ] <- se.adj.theta1.j
            }

        }

        ####  Over-identification test.
        if( control$overid.test.allMIIV == TRUE ){
            ####  Now, we use all MIIVs to test
            if( is.null(control$overid.degree) == FALSE & is.null(est.theta1.j.full) == TRUE){

                s_vz.full <- sample.covcor[ iv$eqns[[j]]$MIIVs.All, iv$eqns[[j]]$IVobs, drop = FALSE ]
                s_vv.full <- sample.covcor[ iv$eqns[[j]]$MIIVs.All, iv$eqns[[j]]$MIIVs.All, drop = FALSE ]
                s_vu.full <- sample.covcor[ iv$eqns[[j]]$MIIVs.All, iv$eqns[[j]]$DVobs, drop = FALSE ]
                inv_vz_vv_uu.full <- solve( t(s_vz.full) %*% solve(s_vv.full) %*% s_vz.full )
                est.theta1.j.full <- inv_vz_vv_uu.full %*% t(s_vz.full) %*% solve(s_vv.full) %*% s_vu.full

            }

            sigma2.hat.full <- NULL
            if( iv$eqns[[j]]$var.type[1] == 'cont' & iv$eqns[[j]]$var.type[2] == 'cont' ){

                u_data <- as.matrix( data[,iv$eqns[[j]]$DVobs, drop = FALSE] )
                z_data <- as.matrix( data[,iv$eqns[[j]]$IVobs, drop = FALSE] )
                sigma2.hat.full <- mean( (u_data - z_data %*% est.theta1.j.full) ^ 2 )

            }

            if(estAllmiiv == FALSE){
                omega.full <- omega_func( est.theta1.j = est.theta1.j.full, sample.covcor = sample.covcor, upsilon = upsilon, ordered = ordered, iv.eq = iv$eqns[[j]], all.miiv = TRUE, validIV = validIV )
            } else {
                omega.full <- omega
            }

            over.ident.test[[j]] <- try( over.identification( est.theta1.j = est.theta1.j.full, sample.covcor = sample.covcor, cont.indicator = cont.indicator, n = n, omega = omega.full, iv.eq = iv$eqns[[j]], sigma2.hat = sigma2.hat.full, all.miiv = TRUE ), TRUE )

        } else {

            over.ident.test[[j]] <- try( over.identification( est.theta1.j = est.theta1.j, sample.covcor = sample.covcor, cont.indicator = cont.indicator, n = n, omega = omega, iv.eq = iv$eqns[[j]], sigma2.hat = sigma2.hat, all.miiv = FALSE ), TRUE )

        }

    }

    #-------------------------------------------------------------------------------#
    #  Stage I: Estimation, se, and over-identification tests            #
    #-------------------------------------------------------------------------------#
    results <- list()
    results$estimator <- c("MIIV")
    results$coefficients <- list()
    results$coefficients$measurement <- est.lambda
    results$coefficients$regression <- est.reg
    results$se <- list()
    results$se$measurement <- se.lambda
    results$se$regression <- se.reg
    results$se.adj <- list()
    results$se.adj$measurement <- se.adj.lambda
    results$se.adj$regression <- se.adj.reg
    results$test <- over.ident.test
    # results$sheasR2 <- sheasR2eq

    #-------------------------------------------------------------------------------#
    #  Estimate the covariance parameters, if needed            #
    #-------------------------------------------------------------------------------#
    if(is.null(estimator) == FALSE){
        ####  In this case, we need to estimate the covariance parameters, even though they are not robust against model misspecification.
        ####  We need a new "model" syntax. NOT guaranteed to work for all models.
        lavmodel <- modelbuild(est.lambda = est.lambda, est.reg = est.reg, est.pat = est.pat)
        ########  Estimate the variance parameters
        displav <- try(lavaan::sem( model = lavmodel, data = data, ordered = ordered, std.lv = FALSE,
                                    estimator = estimator, se = "none", test = "none"),TRUE)
        #  displav@Model@GLIST$lambda - est.lambda
        #  displav@Model@GLIST$beta - est.reg
        if(inherits(displav, "try-error") == FALSE){
            var_e <- displav@Model@GLIST$theta
            psi <- displav@Model@GLIST$psi
            results$S2Converge <- displav@optim$converged
            results$coefficients$theta <- var_e
            results$coefficients$psi <- psi

            ####  Take out theta2 vector
            est.pat.S2 <- inspect( displav )
            theta2 <- NULL
            nz <- which(est.pat.S2$theta != 0)
            uniq.nz <- unique(est.pat.S2$theta[nz])
            theta2 <- var_e[ sapply(uniq.nz, function(z) which(est.pat.S2$theta == z)[1]) ]

            nz <- which(est.pat.S2$psi != 0)
            uniq.nz <- unique(est.pat.S2$psi[nz])
            theta2 <- c( theta2,
                         psi[ sapply(uniq.nz, function(z) which(est.pat.S2$psi == z)[1]) ] )

            ####  They should be the same
            #  sqrt(diag( dtheta1_dsigma %*% upsilon %*% t(dtheta1_dsigma) / n ))
            #  se.lambda
            #  se.reg
            #free.pos <- freepos(nrow = n.indicator, NAdiag = sapply(ordered, function(z) which(item == z)))
            theta <- c(theta1, theta2)
            #  estlist <- displav@Model@GLIST

            if(control$checkgrad == TRUE){
                rtheta <- theta #+ runif(length(theta), -0.1, 0.1)
                sigmavec(theta = rtheta, estlist = displav@Model@GLIST, est.pat = est.pat)
                num <- numDeriv::jacobian(func = sigmavec, x = rtheta, estlist = displav@Model@GLIST, est.pat = est.pat, ordered = ordered)
                ana <- dsigmavec_dtheta(theta = rtheta, estlist = displav@Model@GLIST, est.pat = est.pat, ordered = ordered)
                print(range(num - ana))
            }
            #  dtheta_dsigma_func( s_vz = , s_vv, s_vu, sigma.names, ordered )

            jmat <- dsigmavec_dtheta(theta = theta, estlist = displav@Model@GLIST, est.pat = est.pat, ordered = ordered)
            rownames(jmat) <- rownames(upsilon)
            j1mat <- jmat[, 1 : length(theta1)]
            j2mat <- jmat[, -c(1 : length(theta1))]

            if(displav@Options$estimator == "DWLS"){
                results$estimator <- c("PIV", "DWLS")
                ## Is the vec(sigma) order correct?
                vmat <- diag(1.0 / diag(upsilon))
                rownames(vmat) <- colnames(vmat) <- rownames(upsilon)
            } else {
                vmat <- diag(1.0, nrow(upsilon))
            }

            hmat <- solve(t(j2mat) %*% vmat %*% j2mat) %*% t(j2mat) %*% vmat
            #dtheta_dsigma <- dtheta_dsigma_func( s_vz = s_vz, s_vv = s_vv, s_vu = s_vu, sigma.names = sigma.names, ordered = ordered )
            ident_J1 <- diag(1.0, nrow(j1mat))
            hmat_IJ1K <- hmat %*% (ident_J1 - j1mat %*% dtheta1_dsigma)
            acov_theta2 <- hmat_IJ1K %*% upsilon %*% t(hmat_IJ1K)
            se.theta2 <- sqrt(diag( acov_theta2 / n ))

            ####  Assign standard errors
            ########  nonzero in theta
            results$se$theta <- matrix(0.0, n.indicator, n.indicator)
            nz <- which(est.pat$theta != 0)
            uniq.nz <- unique(est.pat$theta[nz])
            for(i in 1 : length(uniq.nz)){
                results$se$theta[which(est.pat$theta == uniq.nz[i])] <- se.theta2[i]
            }
            se.theta2 <- se.theta2[-c(1 : length(uniq.nz))]
            ########  nonzero in psi
            results$se$psi <- matrix(0.0, n.lat, n.lat)
            nz <- which(est.pat$psi != 0)
            uniq.nz <- unique(est.pat$psi[nz])
            for(i in 1 : length(uniq.nz)){
                results$se$psi[which(est.pat$psi == uniq.nz[i])] <- se.theta2[i]
            }

            #-------------------------------------------------------------------------------#
            #  GOF test, if needed            #
            #-------------------------------------------------------------------------------#
            #  eigenupsilon <- eigen(upsilon)
            #  upsilon.sqrt <- eigenupsilon$vectors %*% diag(sqrt(eigenupsilon$values)) %*% t(eigenupsilon$vectors)
            #  range(upsilon.sqrt %*% upsilon.sqrt - upsilon)
            left <- diag(1.0, n.sig) - jmat %*% rbind(dtheta1_dsigma,
                                                      hmat_IJ1K )
            #  mmat <- upsilon.sqrt %*% t(left) %*% vmat %*% left %*% upsilon.sqrt
            mtilde <- t(left) %*% vmat %*% left %*% upsilon
            #  c( sum(diag(mmat)), sum(diag(mtilde)), sum(diag(mmat %*% mmat)), sum(diag(mtilde %*% mtilde)) )
            diag(sample.covcor)[ordered] <- NA
            svec <- c(diag(sample.covcor), lav_matrix_vech(S = sample.covcor, diagonal = FALSE))
            svec <- as.vector(na.omit(svec))
            fval <- quad.form(vec = svec - sigmavec(theta = theta, estlist = displav@Model@GLIST, est.pat = est.pat, ordered = ordered),
                              mat = vmat)
            results$GOF$standard <- rep(NA, 2)
            names(results$GOF$standard) <- c("test stat", "df")
            results$GOF$standard[1] <- ifelse(displav@Options$estimator == "ULS", n - 1, n) * fval
            results$GOF$standard[2] <- n.sig - length(theta)
            results$GOF$mean <- rep(NA, 2)
            names(results$GOF$mean) <- c("test stat", "df")
            results$GOF$mean[2] <- n.sig - length(theta)
            results$GOF$mean[1] <- results$GOF$mean[2] * ifelse(displav@Options$estimator == "ULS", n - 1, n) * fval / sum(diag(mtilde)) #### Lavaan uses n - 1 for ULS but n for DWLS
            results$GOF$meanvar <- rep(NA, 2)
            names(results$GOF$meanvar) <- c("test stat", "df")
            results$GOF$meanvar[1] <- sum(diag(mtilde)) * ifelse(displav@Options$estimator == "ULS", n - 1, n) * fval / sum(diag(mtilde %*% mtilde))
            results$GOF$meanvar[2] <- sum(diag(mtilde)) ^ 2 / sum(diag(mtilde %*% mtilde))


        }

    }

    if(control$returneq == TRUE) results$eq <- iv$eqns

    results

}
