# Supplementary material for: A unified model-implied instrumental variable approach for structural equation modeling with mixed variables
Source: Psychometrika. 2021 Jun 7;86(2):564–94. doi: 10.1007/s11336-021-09771-4 (PMC8313478; doi:10.1007/s11336-021-09771-4)
Supplement: Supplementary file 1 — Supplementary material 1 (gz 37 KB) [file 11336_2021_9771_MOESM1_ESM.gz › MIIVmixtype/R/modelbuild.R]

modelbuild <- function(est.lambda, est.reg, est.pat){

    item <- rownames(est.lambda)
    latvar <- colnames(est.lambda)

    lavmodel <- NULL
    ####  Measurement model
    for(cl in 1 : ncol(est.lambda)){
        nz <- which(est.lambda[, cl] != 0)
        ms <- paste(est.lambda[nz, cl], "*", item[nz])
        modcl <- ms[1]
        if(length(ms) >= 1){
            for(rw in 2 : length(ms)){
                modcl <- paste(modcl, "+", ms[rw])
            }
        }
        lavmodel <- paste( lavmodel,
                           paste(latvar[cl], "=~", modcl, "\n") )
    }
    ####  Latent regression model
    for(rw in 1 : nrow(est.reg)){
        nz <- which(est.reg[rw, ] != 0)
        if(length(nz) > 0){
            lrm <- paste(est.reg[rw, nz], "*", latvar[nz])
            modrw <- lrm[1]
            if(length(lrm) == 1){
                lavmodel <- paste( lavmodel,
                                   paste(latvar[rw], "~", modrw, "\n") )
            } else if(length(lrm) > 1){
                for(cl in 2 : length(lrm)){
                    modrw <- paste(modrw, "+", lrm[cl])
                }
                lavmodel <- paste( lavmodel,
                                   paste(latvar[rw], "~", modrw, "\n") )
            }
        }

    }
    ####  Check whether we have correlated error variances
    if( any(lavaan::lav_matrix_vech(S = est.pat$theta, diagonal = FALSE) != 0) ){
        for(rw in 2 : nrow(est.pat$theta)){
            nz <- which(est.pat$theta[rw, 1 : (rw - 1)] != 0)
            if(length(nz) > 0){
                for(nzi in 1 : length(nz)){
                    lavmodel <- paste( lavmodel,
                                       paste(item[rw], "~~", item[nz[nzi]], "\n") )
                }
            }
        }
    }

    lavmodel

}
