# Supplementary material for: A unified model-implied instrumental variable approach for structural equation modeling with mixed variables
Source: Psychometrika. 2021 Jun 7;86(2):564–94. doi: 10.1007/s11336-021-09771-4 (PMC8313478; doi:10.1007/s11336-021-09771-4)
Supplement: Supplementary file 1 — Supplementary material 1 (gz 37 KB) [file 11336_2021_9771_MOESM1_ESM.gz › MIIVmixtype/man/MIIV.Mixture.Rd]

% Generated by roxygen2: do not edit by hand
% Please edit documentation in R/MIIV Mixture.R
\name{MIIV.Mixture}
\alias{MIIV.Mixture}
\title{MIIV estimation}
\usage{
MIIV.Mixture(
  model,
  data,
  ordered,
  estimator,
  control = list(demean = TRUE, overid.degree = 1, overid.test.allMIIV = TRUE)
)
}

\arguments{
\item{model}{the user-specified model using the lavaan model syntax.}

\item{data}{the data frame. Matrix is not supported.}

\item{ordered}{a character vector, containing the names of observed ordinal variables.}

\item{estimator}{The estimator for \eqn{\theta_2}. Same as lavaan, "WLSM" and "WLSMV" means "DWLS".}

\item{control}{a list that supply the following components:
\itemize{
\item{demean:} if demean = TRUE, observed continuous variables will be demeaned first.
\item{overid.degree:} the degree of overidentification (\eqn{L_j-K_j}) for estimation. If overid.degree = NULL, then all valid MIIVs will be used for estimation.
\item{overid.test.allMIIV:} if overid.test.allMIIV = TRUE, then all valid MIIVs are used in the overidentification test. Otherwise, the number of IVs is set according to overid.degree.
}
}
}

\value{
It returns a list of the following objects
\itemize{
\item{estimator:} the estimators used for \eqn{\theta_1} and \eqn{\theta_2}.
\item{S2Converge:} whether estimation of \eqn{\theta_2} is converged.
\item{coefficients:} point estimates of the parameters.
\item{se:} estimated standard errors using equation (9).
\item{se.adj:} estimated standard errors using equation (12).
\item{test:} A list of lists. Each sub-list corresponds to overidentification tests for each equation.
\item{GOF:} Goodness-of-fit tests.
}
}

\description{
Fit a SEM model using MIIV. The current code works for a SEM model. The code for CFA is not yet included in this package. In the current version, a warning message "In if (trySolve(BetaNA)) :" will be produced, which is caused by the loaded package MIIVsem 0.5.5. It does not affect the output of the function.
}

\examples{
####  In this example, we use the Reisenzein (1986) data set from the MIIVsem package.
library(MIIVsem)
library(lavaan)
data("reisenzein1986")
########  Specify the model using the Lavaan syntax.
SEM.Model <- '
    #### latent variable definitions (x must come first then y)
    Control =~ Z2 + Z3 + Z4
    Sympathy =~ Z5 + Z6 + Z7
    Anger =~ Z8 + Z9 + Z10
    Help =~ Z11 + Z12 + Z13

    #### regressions
    Sympathy ~ Control
    Anger ~ Control
    Help ~ Sympathy + Anger
'

########  Make some 10-category variables as 5-category
########  Only Z13 is 5-category. Others are 9-category.
sapply(2 : 13, function(z) table(reisenzein1986[,z]))
########  Z5-Z7, Z11-Z13 remain categorical. Others are treated as continuous.
for(j in c(5 : 7, 11 : 12)){
    reisenzein1986[ which(reisenzein1986[,j] == 1 | reisenzein1986[,j] == 2), j ] <- 1
    reisenzein1986[ which(reisenzein1986[,j] == 3 | reisenzein1986[,j] == 4 | reisenzein1986[,j] == 5), j ] <- 2
    reisenzein1986[ which(reisenzein1986[,j] == 6 | reisenzein1986[,j] == 7), j ] <- 3
    reisenzein1986[ which(reisenzein1986[,j] == 8), j ] <- 4
    reisenzein1986[ which(reisenzein1986[,j] == 9), j ] <- 5
}
reisenzein1986 <- data.frame(reisenzein1986[,-1])

####  ---------------------------------------  ####
####  Fit the SEM model using MIIV
####  ---------------------------------------  ####
####  MIIV with one more IV than needed (MIIV1)
MIIV.One <- MIIV.Mixture( model = SEM.Model, data = reisenzein1986, estimator = "WLSM",
                          ordered = paste("Z", c(5 : 7, 11 : 13), sep = ""),
                          control = list(demean = TRUE, overid.degree = 1, overid.test.allMIIV = FALSE) )

####  MIIV using all available IVs (MIIVall)
MIIV.All <- MIIV.Mixture( model = SEM.Model, data = reisenzein1986, estimator = "WLSM",
                          ordered = paste("Z", c(5 : 7, 11 : 13), sep = ""),
                          control = list(demean = TRUE, overid.degree = NULL, overid.test.allMIIV = TRUE) )


}
